# Supplementary material for: A computer vision based optical method for measuring fluid level in cell culture plates
Source: PLoS One. 2023 Sep 8;18(9):e0290951. doi: 10.1371/journal.pone.0290951 (PMC10490923; doi:10.1371/journal.pone.0290951)
Supplement: S1 File — Data from sensing pipeline used to generate plots shown in the paper. (ZIP) [file pone.0290951.s002.zip]

Archive with 7 entries (6 files):
- submission-data/
- submission-data/canola-oil.csv
- submission-data/A1-water-2.csv
- submission-data/D6-water-1.csv
- submission-data/A1-water-1.csv
- submission-data/D6-water-2.csv
- submission-data/tilted-water.csv
