# Supplementary material for: A computer vision based optical method for measuring fluid level in cell culture plates
Source: PLoS One. 2023 Sep 8;18(9):e0290951. doi: 10.1371/journal.pone.0290951 (PMC10490923; doi:10.1371/journal.pone.0290951)
Supplement: S1 File — Data from sensing pipeline used to generate plots shown in the paper. (ZIP) [file pone.0290951.s002.zip › submission-data/canola-oil.csv]

Unnamed: 0	volume	perimeter	perimeter_pb_mean	perimeter_pb_stdev	contour_area	contour_area_pb_mean	contour_area_pb_stdev
0	0.4	418.6307363689622	419.0687512499639	0.0244050115241232	3485.5	3491.165	0.8555992052357483
1	0.6	433.9757060504665	434.9899225621229	1.6721264453650804	3744.5	3761.33	28.04385494185837
2	0.8	450.529333259472	450.98267983248655	0.4687271697409793	4033.5	4041.96	9.0226825279405
3	1.0	463.2046271737923	465.2951278811252	1.7922091719012416	4264.0	4304.42	34.32296315879499
4	1.2	488.04498381137176	487.4603268256117	0.9725307112606636	4736.0	4723.025	19.94748229727253
5	1.4	499.57983686045617	499.80387749616887	0.9020337909459109	4965.0	4969.005	18.09486253056385
6	1.6	514.3418298116364	515.2056964024325	0.4682211098123228	5262.5	5282.615	9.553012613830411
7	1.8	528.3274300306376	526.6953787323341	0.6980364825116501	5557.0	5522.95	15.018948032402117
8	2.0	537.3519449143702	539.8566236497054	3.6797584292698575	5749.5	5802.995	76.07761858786075
10	2.1999999999999997	542.7719815350688	542.1805293195607	0.3846130077486947	5862.5	5846.14	9.376235918533776
11	2.4	559.970558695348	559.190195567256	0.5717426813305718	6240.5	6222.21	12.897627688842473
12	2.5999999999999996	574.1857339684592	573.9599058400888	0.2567203505099626	6560.0	6557.285	4.631549416772015
13	2.8	594.047103500649	592.0015657525123	2.9226244156251693	7022.0	6973.795	67.57819507799815
14	3.0	605.8442589716725	607.802266712228	2.072397784427256	7307.0	7353.03	51.39252085663848
15	3.1999999999999997	620.1035896538697	620.2086920907709	1.0245404444336643	7651.0	7654.635	26.113453429219405
16	3.4	631.3377594910654	633.1870184284137	3.0147076624707587	7935.0	7979.615	74.22499882115207
17	3.5999999999999996	649.7354238680381	650.168542520662	0.3085420398023313	8404.0	8416.725	7.700392847121091
18	3.8	675.1532305907984	674.6766941461917	0.3208660870181443	9076.5	9060.445	11.801612178003838
19	4.0	692.9915400583856	694.3287125846058	2.4396779190868734	9555.5	9595.765	71.25515034016871
20	4.2	718.3790720547736	721.2622215762287	4.455965640924729	10266.0	10353.41	131.16830791010457
21	4.3999999999999995	750.30230220401	750.2749766672896	0.243015268031483	11203.0	11201.825	11.235926753055114
22	4.6	722.6832825316593	723.5656041132972	1.7140213984072998	10394.0	10419.73	50.31771854923462
23	4.8	724.1601103544915	723.2349204958962	1.7556771651633756	10438.0	10412.4	50.11972865050321
