# Supplementary material for: A computer vision based optical method for measuring fluid level in cell culture plates
Source: PLoS One. 2023 Sep 8;18(9):e0290951. doi: 10.1371/journal.pone.0290951 (PMC10490923; doi:10.1371/journal.pone.0290951)
Supplement: S1 File — Data from sensing pipeline used to generate plots shown in the paper. (ZIP) [file pone.0290951.s002.zip › submission-data/A1-water-2.csv]

Unnamed: 0	volume	perimeter	perimeter_pb_mean	perimeter_pb_stdev	contour_area	contour_area_pb_mean	contour_area_pb_stdev
1	0.4	655.057137518515	654.8129215244362	0.1223147797916138	8514.5	8508.65	2.390020920411251
2	0.5	656.4827730810539	656.403193844211	0.1363716126786009	8553.0	8552.195	3.316330803765268
3	0.6	658.0882553931992	657.6137922317482	0.0619050387587554	8596.0	8584.42	1.9940411229458583
4	0.7	659.5019741694833	659.2348344025484	0.002531689852685	8634.5	8627.060000000001	0.169705627484617
5	0.8	660.2349258048683	659.9857867959006	0.2242566858299484	8652.0	8643.369999999999	6.293250352560015
6	0.9	663.61487966023	663.2408907207337	0.0928011423907681	8742.5	8732.135	3.5708892449915504
7	1.0	664.2862679210211	664.9128105965127	0.1120448049851981	8764.0	8778.775000000001	1.6475588001646042
8	1.1	667.522193044178	667.085474131018	0.0696370112962454	8847.5	8836.715	1.0535891039678014
9	1.2	669.3633527170215	669.9951661886084	0.1001565547585798	8900.0	8914.285	1.5202795795521062
10	1.3	675.7929038390025	676.0135634431067	0.0516840676025229	9068.0	9073.865	2.07182286887679
12	1.4	679.8424003704116	680.6161443019108	0.2517650518209877	9171.5	9192.74	7.523616151824454
13	1.5	682.4351933367459	682.536203640803	0.0335696664678612	9244.0	9245.47	1.8384776310852808
14	1.6	686.8098473612106	686.719885317611	0.0689407929898937	9363.5	9360.88	0.8202438661762922
15	1.7	691.1633447539753	690.9567386711794	0.0113957830530837	9484.5	9479.15	0.622253967444882
16	1.8	693.5925739949631	693.7382768762485	0.0603839108104274	9549.0	9553.98	1.9940411229458583
17	1.9	697.9642108626094	697.8333352417633	0.0061824894328885	9669.0	9665.905	1.180868324581586
18	2.0	703.7123744794202	703.757010026382	0.1048190648906679	9823.0	9827.065	3.104198769408532
19	2.1	706.7614763171915	706.8812709553573	0.0185775255432872	9914.0	9916.635	0.0636396103068921
20	2.2	710.9757316371284	710.8629292255935	0.087999831702217	10030.5	10029.245	1.9304015126402525
21	2.3	719.8952307600173	720.1585618142726	0.1691087141377714	10284.5	10288.14	4.34163563648499
22	2.4	723.9898720398146	723.3359142852473	0.2515795385773366	10403.5	10384.63	7.919595949288561
23	2.5	730.4620237394593	730.4810372306788	0.2623224554471371	10594.0	10594.67	10.069200564097567
24	2.6	735.4482818570502	734.9060834819077	0.0686168194206258	10735.0	10719.48	3.874945160901972
25	2.7	741.2888013609606	741.0984290005447	0.2212181830085089	10909.5	10902.235	7.120565286548328
26	2.8	745.937877529876	746.1089602933521	0.3180403087634223	11045.5	11053.09	9.81464212287
27	2.9	766.6787784673517	766.6158229008383	0.2330916403256473	11670.5	11664.585	7.672108575874297
28	3.0	788.5146016024888	788.1391907613474	0.7753661367891879	12338.0	12326.895	18.830253582997194
29	3.1	795.8093303473476	795.9008755068038	0.1262907564831048	12574.5	12573.09	5.303300858899107
30	3.2	822.2965769504384	822.3097402862079	0.4034590182420163	13412.5	13417.595	15.87454723763722
31	3.3	854.3252316587544	854.0364948332435	0.6603903411895674	14455.5	14443.84	17.536248173425864
32	3.4	911.0991323269396	912.1028646526612	0.958266496704642	16439.5	16468.595	31.727881271839667
