# Supplementary material for: A computer vision based optical method for measuring fluid level in cell culture plates
Source: PLoS One. 2023 Sep 8;18(9):e0290951. doi: 10.1371/journal.pone.0290951 (PMC10490923; doi:10.1371/journal.pone.0290951)
Supplement: S1 File — Data from sensing pipeline used to generate plots shown in the paper. (ZIP) [file pone.0290951.s002.zip › submission-data/D6-water-1.csv]

Unnamed: 0	volume	perimeter	perimeter_pb_mean	perimeter_pb_stdev	contour_area	contour_area_pb_mean	contour_area_pb_stdev
0	0.4	654.8001100682416	654.7557050076011	0.0711190454636285	8513.0	8512.01	2.093036072311563
1	0.6	659.0604246329982	658.9308551416175	0.0057556610723578	8621.5	8620.01	0.4384062043349392
2	0.8	661.812930563156	661.695633079885	0.0162468890163379	8696.5	8692.885	0.7283199846213207
3	1.0	667.725162279336	667.6674178734787	0.0867412626480763	8853.0	8849.369999999999	2.8425692603689434
4	1.2	669.8314148171023	670.19561664955	0.0897699744095204	8909.0	8916.8	3.111269837220552
5	1.4	676.1636689736389	676.2490102843536	0.0407236862433539	9077.0	9079.735	0.6010407640088227
7	1.6	685.3060733423207	684.725460934731	0.2213383186420087	9316.0	9302.740000000002	4.666904755831471
9	1.8	691.482202361693	691.7504396760023	0.0162812437004652	9490.0	9496.12	0.0989949493669912
10	2.0	701.9786234639589	701.33138684547	0.0132660236487202	9777.5	9760.884999999998	0.0070710678120198
11	2.2	705.6760761197876	705.8203873292275	0.0474765392906999	9885.0	9889.32	0.4808326112070581
12	2.4	716.5871932711632	716.5691911043796	0.2516135946061435	10193.5	10193.725	7.997377695219492
13	2.6	728.3971517785483	728.4295606006465	0.0892216567110133	10529.5	10530.795	1.2657211383245377
14	2.8	737.3214966154718	737.5391084313723	0.1441933486984231	10799.0	10801.21	4.468914857100061
15	3.0	757.7819953407662	757.8611749781903	0.0395050139132508	11403.5	11405.115000000002	1.661700935788644
16	3.2	811.7900134135906	812.0264322308167	0.3783819035540814	13087.5	13092.115	11.292495295549989
17	3.4	857.9000802508407	858.332745793336	0.6564266379199702	14623.5	14640.285	20.400030637230863
