# Supplementary material for: A computer vision based optical method for measuring fluid level in cell culture plates
Source: PLoS One. 2023 Sep 8;18(9):e0290951. doi: 10.1371/journal.pone.0290951 (PMC10490923; doi:10.1371/journal.pone.0290951)
Supplement: S1 File — Data from sensing pipeline used to generate plots shown in the paper. (ZIP) [file pone.0290951.s002.zip › submission-data/A1-water-1.csv]

Unnamed: 0	volume	perimeter	perimeter_pb_mean	perimeter_pb_stdev	contour_area	contour_area_pb_mean	contour_area_pb_stdev
0	0.4	650.9247719193991	651.5024874158416	0.0467189952442082	8414.0	8427.55	1.0323759005330282
1	0.6	656.3606572959262	656.1112852522433	0.0481161893107376	8552.0	8546.695	0.0212132034347732
2	0.8	661.3011344901819	661.705867450653	0.08499754325215	8677.5	8686.884999999998	2.1142492757476226
3	1.0	664.8028143990394	664.6980176903874	0.0245121334691599	8773.5	8770.895	1.180868324581586
4	1.2	672.2255284299433	672.2170068016148	0.1329281362919836	8968.5	8967.775000000001	2.496086937588976
5	1.4	675.752097216553	675.6785961955486	0.1214558048641483	9066.5	9063.61	2.418305191658044
6	1.6	679.2060882828268	679.2431869826696	0.0106798322413661	9159.0	9157.56	0.4525483399589788
7	1.8	691.7794511327777	691.4737684660615	0.0067280124648934	9502.0	9493.63	0.1414213562365377
8	2.0	702.1006111904263	700.993507803106	0.5574698543834558	9784.0	9754.055	15.43614103330228
9	2.2	713.6400541672296	713.7746858726833	0.3289161627687207	10102.5	10108.285	6.470027047857939
10	2.4	720.8026441032433	720.6235013235889	0.0185817676011453	10310.5	10310.16	0.7212489168105872
11	2.6	730.8174352265262	730.8316718461756	0.3982378548217766	10604.5	10607.26	11.709688296450151
12	2.8	747.3983224257521	746.8202821593782	0.1122132569005104	11089.5	11073.53	4.214356415872492
13	3.0	781.0091862426548	780.7659589833437	0.5213337673116836	12103.5	12093.52	15.075516574896987
14	3.2	834.1227962663046	833.8105248356364	1.3114166198689805	13770.0	13773.455	34.28760781973682
15	3.4	896.5565949228455	896.2882508696657	0.0531141430826805	15907.0	15913.545	16.01596859387633
