# Supplementary material for: A computer vision based optical method for measuring fluid level in cell culture plates
Source: PLoS One. 2023 Sep 8;18(9):e0290951. doi: 10.1371/journal.pone.0290951 (PMC10490923; doi:10.1371/journal.pone.0290951)
Supplement: S1 File — Data from sensing pipeline used to generate plots shown in the paper. (ZIP) [file pone.0290951.s002.zip › submission-data/D6-water-2.csv]

Unnamed: 0	volume	perimeter	perimeter_pb_mean	perimeter_pb_stdev	contour_area	contour_area_pb_mean	contour_area_pb_stdev
0	0.4	655.4657036398618	655.5523869705179	0.0762232900395592	8532.0	8532.295	1.548563850797613
1	0.6	657.9562329585053	658.10775277157	0.0278485162787189	8592.0	8596.61	0.8061017305522526
2	0.8	661.4412751439969	661.3755707289623	0.071189544259375	8688.5	8685.325	2.0859650044995437
3	1.0	665.9212880264918	665.7435766393158	0.0281155783941458	8804.0	8799.835	1.7465537495303092
4	1.2	670.9026750559178	670.9385903437458	0.0503804252316185	8934.0	8936.03	1.4000714267490553
5	1.4	675.499415638011	675.2607394515654	0.0273331347479733	9059.5	9052.235	0.3323401871572143
6	1.6	682.0242793447013	681.8026898758735	0.0246806627729377	9233.0	9225.455	0.3606244584040073
7	1.8	685.9437747568891	686.0236305273328	0.0332851446091699	9340.0	9340.63	1.4707821048679672
8	2.0	694.4024129834293	694.0230863980094	0.219056178807037	9572.5	9557.995	6.738727624708261
9	2.2	702.644807986873	702.8596368625495	0.006281165788349	9797.5	9803.6	0.6788225099384683
10	2.4	714.1256835115764	713.8040046008687	0.1227407200545523	10119.5	10110.4	2.630437226013494
11	2.6	724.0515382185871	723.7512183613837	0.2919064309421485	10408.0	10404.21	8.654987001723187
12	2.8	734.7129683848439	733.8616178366397	0.5145571054026323	10717.5	10694.265	12.947125163525325
13	3.0	754.844755629595	754.9394522331932	0.2798307430450943	11312.0	11313.55	8.640844866099147
14	3.2	811.5132048503265	811.6718542826452	0.2255053202831763	13080.5	13087.384999999998	8.25193613644706
15	3.4	858.3000802508407	858.712745793336	0.6564266379199702	14623.5	14640.285	20.400030637230863
