# Supplementary material for: A computer vision based optical method for measuring fluid level in cell culture plates
Source: PLoS One. 2023 Sep 8;18(9):e0290951. doi: 10.1371/journal.pone.0290951 (PMC10490923; doi:10.1371/journal.pone.0290951)
Supplement: S1 File — Data from sensing pipeline used to generate plots shown in the paper. (ZIP) [file pone.0290951.s002.zip › submission-data/tilted-water.csv]

Unnamed: 0	volume	perimeter	perimeter_pb_mean	perimeter_pb_stdev	contour_area	contour_area_pb_mean	contour_area_pb_stdev
0	0.4	698.4598635504084	698.8037155884333	0.0450746134370927	9687.0	9697.555	0.7141778489985674
1	0.6	720.4375100243853	720.5226780005755	0.0942463209026965	10305.0	10311.04	2.616295090389454
2	0.8	724.0039653962385	723.9483547791049	0.0550962357291737	10412.5	10408.875	0.2333452377927954
3	1.0	736.6552597046771	736.1835872689269	0.0854233205008041	10762.5	10751.055	1.831406563273261
4	1.2	739.612167322143	739.6878235060456	0.1177669000065228	10861.5	10862.97	2.319310242292339
5	1.4	742.9953010494636	744.0995498716633	0.0038947265469031	10962.0	10990.505	0.3747665940293332
6	1.6	766.9064139873076	767.1975328589494	0.1923503250729933	11675.0	11685.09	6.703372285648162
7	1.8	770.604107932106	770.9272648377316	0.142260420281664	11794.5	11801.315	0.3040559159104212
8	2.0	789.9495378952274	789.9246155208823	0.0805398847021353	12382.5	12379.41	2.913279938487856
10	2.1999999999999997	810.1318120508732	810.9387090865627	0.016973566604151	13029.0	13051.765	0.7141778489985674
11	2.4	819.2396446027699	818.2082494959133	0.0349702714993525	13310.0	13274.525	2.07182286887679
12	2.5999999999999996	828.0259033803997	827.7822511220104	0.0848759829851841	13596.0	13586.685	0.1767766952966369
13	2.8	856.8283706335635	859.8639526120694	2.8617636533175617	14547.0	14633.795	82.87998582287462
14	3.0	875.018689203981	875.1564120959051	0.064844335602935	15160.0	15169.03	0.5939696961968028
15	3.1999999999999997	914.7317637154168	914.9126792783286	0.369058173368789	16109.5	16129.925	18.165573208682765
16	3.5999999999999996	1019.7136385663516	1018.3122333360852	0.4010276796300745	19840.0	19807.975	9.991418818166636
17	3.8	963.30658919318	963.671650423264	0.0825198579323778	17800.0	17795.440000000002	5.020458146426031
18	4.0	963.0295453159082	963.4020508798808	0.1110633058316123	17767.5	17788.35	6.477098115668673
