# Supplementary material for: A computer vision based optical method for measuring fluid level in cell culture plates
Source: PLoS One. 2023 Sep 8;18(9):e0290951. doi: 10.1371/journal.pone.0290951 (PMC10490923; doi:10.1371/journal.pone.0290951)
Supplement: S2 File — Notebook used for live image capture and processing. Allows for calibration and testing of the sensing pipeline. Current version can be found at https://github.com/pvbaudin/Optical-fluid-level-measurement-for-culture-plates. (IPYNB) [file pone.0290951.s003.ipynb]

# %% [markdown]
# A computer vision based optical method for measuring fluid level in cell culture plates

as described [here](https://arxiv.org/abs/2303.14233)

### Requirements

1. A raspberry pi running [RPi_Cam_Web_Interface](https://elinux.org/RPi-Cam-Web-Interface) on the same local network where you run this notebook.
2. A circular overhead light source placed above the cell culture plate and fully within the field of view of the camera.


# %% [code]
%gui asyncio
import asyncio
from cgi import MiniFieldStorage
import ipywidgets as widgets
import os
import math
import csv
import numpy as np
import sys

from datetime import datetime

# Getting the current date and time
dt = datetime.now()


# set to your desired directory for image capture storage
image_dir = "/Users/pierre/Pictures/biology/Blob-Measuring/Level-Measurement-Experiment/stream-captures/"

BUFFER_SIZE = 50
PRECISION_BUFFER_SIZE = 2

# circle mode fits a circle to the detected contour
circle_mode = False
# hough mode uses the hough circles algorithm to detect circles
hough_mode = False
# in my testing I found neither of these to work better than the ellipse fitting approach that is run by default

# stdev_threshold is the value of the standard deviation within the buffer that will trigger a capture, this filters out bad measurements caused by disturbance of the fluid surface
stdev_threshold = 0.3

# camera_name is the rpi hostname of the device on your local network that is hosting the MJPEG stream from RPi_Cam_Web_Interface
camera_name = "camerafluidleveldetect"

# Defined widgets for the GUI
progress = widgets.FloatProgress(value=0.0, min=0.0, max=1.0)
buffer_progress = widgets.IntProgress(value=0, min=0, max=BUFFER_SIZE)
buffer_progress.description = "Buffer"
capture_progress = widgets.IntProgress(value=0, min=0, max=PRECISION_BUFFER_SIZE)
capture_progress.description = "Captures"
capture_dataframe = widgets.ToggleButton()
capture_dataframe.description = "get dataframe"
capture_datapoint = widgets.ToggleButton()
capture_datapoint.description = "capture image"
force_capture = widgets.ToggleButton()
force_capture.description = "force capture"
display(capture_datapoint)
display(buffer_progress)
display(capture_progress)
fluid_volume = widgets.Text()
fluid_volume.value = "00"
# value is in tenths of a milliliter
fluid_volume.description = "filename"
#an int slider widget that sets the value of fluid_volume.value
fluid_value_slider = widgets.IntSlider(value=1, min=1, max=30, step=1)
fluid_value_slider.description = "Increment"


threshold_value_slider = widgets.IntSlider(value=100, min=1, max=255, step=1)
threshold_value_slider.description = "Threshold"

img_folder = widgets.Text()
img_folder.description = "folder"
img_folder.value = dt.strftime("%d-%B-%YT%H:%M:%S")
plot = widgets.ToggleButton()
plot.description = "plot size"

output = widgets.Output()
output_plot = widgets.Output()
#a button to create a new folder
dir_button = widgets.Button(description="Create Folder")
#a button widget that creates a directory from the img_folder.value parameter

def create_folder(b):
    with output:
        if img_folder.value is not None:
            if not os.path.exists(image_dir+img_folder.value):
                os.makedirs(image_dir+img_folder.value)
                print("Folder Created")
            else:
                print("Folder already exists")
        else:
            print("Folder not created")

def trace_active_rectangle(image, width, height, offsetX, offsetY):
    centerX = int(image.shape[1] / 2)
    centerY = int(image.shape[0] / 2)
    # color is magenta
    color = (255, 0, 255)
    cv2.rectangle(image, (centerX + offsetX - int(width/2), centerY+offsetY-int(width/2)), (centerX + offsetX + int(width/2), centerY+offsetY + int(height/2)), color, 2)

    # w = 50
    # h = 5
    # xOffset = 50
    # yOffset = 50

    # cv2.circle(frame, (centerX + xOffset, centerY + yOffset), radius=0, color=(0, 0, 255), thickness=-1)

#low pass filter value from rolling buffer


def get_best_circle(image):
    #compute distance transform of image
    image = cv2.bitwise_not(cv2.Canny(image,100,200))
    # image = cv2.bitwise_not(cv2.Canny(image,10,20))
    cv2.imshow("window2", image)
    dist = cv2.distanceTransform(image, cv2.DIST_L2, 0)
    rows = image.shape[0]
    min_distance = rows / 8
    # min_distance = 1
    circles = cv2.HoughCircles(image, cv2.HOUGH_GRADIENT, 1, min_distance , param1=50, param2=10, minRadius=40, maxRadius=70)      
    minInlierDist = 0

    max_radius = 0
    max_inlier_percent = 0
    max_arc_points = [[],[]]
    max_center = (-1,-1)
    image = cv2.cvtColor(image, cv2.COLOR_GRAY2BGR)
    for c in circles[0, :]:
        counter = 0
        inlier = 0
        center = (c[0], c[1])
        radius = c[2]
        #maxInlierDist = radius/50.0
        maxInlierDist = 1.5
        inlier_arc = 0
        max_inlier_arc = 0
        last_point_inbounds = False

        arc_points = [[],[]]
        max_arc_points_current_circle = [[],[]]
        #save first arc incase it loops around
        first_arc = True
        first_arc_points = [[],[]]


        if maxInlierDist < minInlierDist: maxInlierDist = minInlierDist

        for i in np.arange(0, 2*np.pi, 0.1):
            counter += 1
            x = center[0] + radius * np.cos(i)
            y = center[1] + radius * np.sin(i)
            try:
                if dist.item(int(y), int(x)) < maxInlierDist:
                    if last_point_inbounds:
                        inlier_arc += 1
                    else:
                        inlier_arc = 1
                        last_point_inbounds = True

                    arc_points[0].append(int(x))
                    arc_points[1].append(int(y))

                    inlier += 1
                    # cv2.circle(image, (int(x), int(y)), 1, (0, 255, 0), -1)

                    #if last iteration, save arc
                    if counter == len(np.arange(0, 2*np.pi, 0.1)):
                        arc_points[0] = arc_points[0] + first_arc_points[0]
                        arc_points[1] = arc_points[1] + first_arc_points[1]

                        inlier_arc += len(first_arc_points[0])
                        if inlier_arc > max_inlier_arc:
                            max_inlier_arc = inlier_arc
                            max_arc_points_current_circle = arc_points.copy()
                else:
                    if first_arc:
                        first_arc_points = arc_points.copy()
                        # first_arc_points[0].append(arc_points[0].copy())
                        # first_arc_points[1].append(arc_points[1].copy())
                        first_arc = False

                    if inlier_arc > max_inlier_arc:
                        max_inlier_arc = inlier_arc
                        max_arc_points_current_circle = arc_points.copy()
                    
                    arc_points = [[],[]]
                    last_point_inbounds = False

                    # cv2.circle(image, (int(x), int(y)), 1, (255, 0, 0), -1)

            except(IndexError):
                pass
                # print("IndexError, circle bigger than image")

        if max_inlier_arc/counter > max_inlier_percent:
            max_inlier_percent = inlier/counter
            max_radius = int(radius)
            max_center = (int(center[0]), int(center[1]))
            max_arc_points = max_arc_points_current_circle.copy()

            # with output:
            #     # print(str(100.0*inlier/counter) + ' percent of a circle with radius ' + str(radius) + " detected")
    for i in range(len(max_arc_points[0])):
        cv2.circle(image, (max_arc_points[0][i], max_arc_points[1][i]), 2, (255, 0, 255), -1)
    # cv2.circle(image, max_center, int(max_radius), (255, 0, 255), 2)
    # (int(max_center[0]),int(max_center[1]))
    cv2.imshow("window2", image)
    return max_radius, max_center


dir_button.on_click(create_folder)

display(fluid_volume)
display(fluid_value_slider)
display(threshold_value_slider)
display(plot)
display(img_folder)
display(dir_button)
display(progress)
display(capture_dataframe)
#display(text_input)
#text.value= str(button.value)
display(force_capture)
stop_button = widgets.ToggleButton()
stop_button.description = "Stop"
display(stop_button)

display(output)
display(output_plot)

# a method that returns the mean but rejects outliers from the calculation
def mean_filter(data, threshold):
    data_mean = mean(data)
    data_std = stdev(data)
    data_filtered = [x for x in data if abs(x - data_mean) < threshold * data_std]
    return mean(data_filtered), stdev(data_filtered)

async def f():   
    i=0
    size = [[],[],[],[],[],[],[]]
    perimeter_buffer_list = []
    area_buffer_list = []

    perimeter_value_frame = []
    area_value_frame = []
    dataframe_count = 0
    dataframe_total = 100

    perimeter_frame_dict = {}
    area_frame_dict = {}
    area_buffer = []
    area_precision_buff = []
    perimeter_buffer = []
    perimeter_precision_buff = []
    buffer_size = BUFFER_SIZE
    buffer_fill = 0
    first = True

    for i in range(buffer_size):
        area_buffer.append(0)
        perimeter_buffer.append(0)

    stream = urllib.request.urlopen('http://' + camera_name +'.local/html/cam_pic.php')
    bytes = b''
    #os.chdir(image_dir)

    WINDOW_NAME = "Camera"
    cv2.namedWindow(WINDOW_NAME)
    cv2.namedWindow("window2")
    cv2.startWindowThread()
    print("hello")

    #transfer_function_coeffs = [-6.40190835e-05 , 1.00543104e-01 , -3.52312603e+01]
    transfer_function_coeffs = [0.02130269, -11.15089045]


    while True:
        # grab the frame from the threaded video stream, resize it, and convert it to grayscale
        curr_dt = datetime.now()
        timestamp = int(round(curr_dt.timestamp()))
    #     print("Integer timestamp of current datetime: ",
    #       timestamp)
        bytes += stream.read(1024)
        a = bytes.find(b'\xff\xd8') #frame starting 
        b = bytes.find(b'\xff\xd9') #frame ending
        if a != -1 and b != -1:
            jpg = bytes[a:b+2]
            bytes = bytes[b+2:]
            frame = cv2.imdecode(np.frombuffer(jpg, dtype=np.uint8), cv2.IMREAD_COLOR)


            centerX = frame.shape[1]/2
            centerY = frame.shape[0]/2
            w = 300
            h = 300
            x = int(centerX - w/2)
            y = int(centerY - h/2)
            #crop frame to focus only on middle section
            frame = frame[y:y+h, x:x+w]
            start_image = frame.copy()
            bytes = b''
            url = 'http://' + camera_name +'.local/html/cam_pic.php?' + str(timestamp)
            #print(url)
            stream = urllib.request.urlopen(url)
            gray = cv2.cvtColor(frame, cv2.COLOR_BGR2GRAY)
            gray_blurred = cv2.medianBlur(gray,91)

            perimeter = "boof"

            rows = frame.shape[0]
            # minDist is parameter 5 in houghcircles() but does not work will minDist=val
            # param1 is sensitivity to edge detection, param2 is num points to detect circles
            xOffset = 15
            yOffset = -10
            centerX = int(frame.shape[1] / 2)
            centerY = int(frame.shape[0] / 2)
            w = 100
            h = 100
           

            if hough_mode:
                trace_active_rectangle(frame, w, h, xOffset, yOffset)
                #following 2 lines needed to avoid error when displaying

                gray_blurred = cv2.cvtColor(gray_blurred, cv2.COLOR_GRAY2BGR)
                mask = np.zeros(frame.shape[:2], dtype="uint8") 

                ret, thresh = cv2.threshold(gray, 100, 255, cv2.THRESH_BINARY)
                frame = thresh.copy()
                frame = cv2.cvtColor(frame, cv2.COLOR_GRAY2BGR)
                #trace_active_rectangle(frame, w, h, xOffset, yOffset)

                # w=100
                # h=100

                try:
                    radius, center = get_best_circle(thresh)
                    #         if center[0] < centerX + xOffset - int(w/2) or center[0] > centerX + xOffset + int(w/2) or center[1] < centerY + yOffset - int(h/2) or center[1] > centerY + yOffset + int(h/2):
                    #             continue
                    if radius != 0:
                        cv2.circle(frame, center, radius, (255, 0, 255), 3)
                        perimeter = float(radius)
                        perimeter_buffer.pop(0)
                        perimeter_buffer.append(perimeter)
                        buffer_fill += 1
                        area = 0 #placeholder
                        area_buffer.pop(0)
                        area_buffer.append(area)
                            
                except(Exception):
                    # print info about the exception
                    print(sys.exc_info())
                    print("Error: ", Exception)
                    #print the exception


            else: #contour mode
                if circle_mode:
                    gray_blurred = cv2.medianBlur(gray,21)
                    ret, thresh = cv2.threshold(gray_blurred, 150, 255, cv2.THRESH_BINARY_INV)
                else: #ellipse mode
                    gray_blurred = cv2.medianBlur(gray,21)
                    ret, thresh = cv2.threshold(gray_blurred, threshold_value_slider.value, 255, cv2.THRESH_BINARY)

                cnt = 0
                # frame = thresh
                # frame = cv2.cvtColor(frame, cv2.COLOR_GRAY2BGR)
                # trace_active_rectangle(frame, w, h, xOffset, yOffset)
                gray_blurred = cv2.cvtColor(gray_blurred, cv2.COLOR_GRAY2BGR)

                mask = np.zeros(frame.shape[:2], dtype="uint8") #define mask out here to avoid crashing when exception is thrown
                try:
                    contours,hierarchy = cv2.findContours(thresh, 1, cv2.CHAIN_APPROX_NONE)
                    # cv2.drawContours(frame, contours, -1, (0,255,0), 3)
                    threshold_area_min = 3000     #threshold area 
                    threshold_area_max = 20000
                    # contours, hierarchy = cv2.findContours(thresh,1,2)  
                    # cnt = contours[0]
                    found = False
                    for cntr in contours:  
                        area = cv2.contourArea(cntr) 
                        if  area > threshold_area_min and area < threshold_area_max: 
                            #removed circle mode check because tracking the center still helps us in ellipso mode

                            #get minimum enclosing circle
                           
                            #get maximum inscribed circle
                            inscribed_circle = False
                            if inscribed_circle:
                                cv2.drawContours(mask, [cntr], -1, 255, -1)
                                # cv2.distanceTransform(mask, dist, distanceType, maskSize)
                                dist = cv2.distanceTransform(mask, cv2.DIST_L2, 0)
                                NULL,max_val,NULL,max_indx=cv2.minMaxLoc(dist)

                                (x,y),radius = max_indx, max_val
                            # print(max_val,max_indx)
                            else:

                                mask = thresh
                                (x,y),radius = cv2.minEnclosingCircle(cntr)

                            # masked = cv2.bitwise_and(gray_blurred, image, mask=mask)
                            # draw the circle and centroid on the frame
                            center = (int(x),int(y))
                            if center[0] < centerX + xOffset - int(w/2) or center[0] > centerX + xOffset + int(w/2) or center[1] < centerY + yOffset - int(h/2) or center[1] > centerY + yOffset + int(h/2):
                                continue

                            radius = int(radius)

                            cv2.circle(frame,center,radius,(255,255,0),2)
                            cv2.circle(start_image,center,radius,(255,255,0),2)
                            #get perimeter of circle

                            #color = cyan
                            # cv2.circle(frame,center,radius,(0,255,0),2)
                            # cv2.circle(start_image,center,radius,(0,255,0),2)
                            cnt = cntr
                            area_buffer.pop(0)
                            area_buffer.append(area)
                            # perimeter_buffer.pop(0)
                            # perimeter_buffer.append(perimeter)
                            buffer_fill += 1

                            if circle_mode:
                                perimeter = 2*np.pi*radius
                                perimeter_buffer.pop(0)
                                perimeter_buffer.append(perimeter)

                            else:
                                ellipse = cv2.fitEllipse(cnt)
                                cv2.ellipse(frame,ellipse,(255,0,255),2)
                                (a,b) = ellipse[1]
                                perimeter = (2 * 3.14 * sqrt((a * a + b * b) / (2 * 1.0)))
                                perimeter_buffer.pop(0)
                                perimeter_buffer.append(perimeter)
                            
                            break
                        # cnt = contours[0]
                        # M = cv2.moments(cnt)


                    
                    # let circle = cv.minEnclosingCircle(cnt);
                    # let contoursColor = new cv.Scalar(255, 255, 255);
                    # let circleColor = new cv.Scalar(255, 0, 0);
                    # cv.drawContours(dst, contours, 0, contoursColor, 1, 8, hierarchy, 100);
                    # cv.circle(dst, circle.center, circle.radius, circleColor);


                except Exception as e:
                    print(e)

                    
            buffer_progress.value = min(buffer_fill, buffer_size)
            # Display measured values on frame
   
            font = cv2.FONT_HERSHEY_SIMPLEX
            #org = (50, 50)
            fontScale = 0.5
            color = (0, 136, 17)
            thickness = 1
            
            filtered_mean, filtered_stdev = mean_filter(perimeter_buffer, 1)
            try:
                display_frame = cv2.putText(frame, "per: " + str(round(perimeter,2)), (50,50), font, 
                                    fontScale, color, thickness, cv2.LINE_AA)
                # display_frame = cv2.putText(display_frame, "mean: " + str(round(mean(perimeter_buffer),2)), (50,75), font, 
                #                     fontScale, color, thickness, cv2.LINE_AA)
                # # display_frame = cv2.putText(display_frame, "stdev: "+str(round(stdev(perimeter_buffer),2)), (300,50), font, 
                # #         fontScale, color, thickness, cv2.LINE_AA)
                # display_frame = cv2.putText(display_frame, "stdev: "+str(round(stdev(perimeter_buffer),2)), (50,100), font, 
                #          fontScale, color, thickness, cv2.LINE_AA)
                display_frame = cv2.putText(display_frame, "var: "+ str(round(variance(perimeter_buffer),2)), (300,75), font, 
                        fontScale, color, thickness, cv2.LINE_AA)


                display_frame = cv2.putText(display_frame, "mean: " + str(round(filtered_mean,2)), (50,75), font, 
                                    fontScale, color, thickness, cv2.LINE_AA)
                display_frame = cv2.putText(display_frame, "stdev: "+str(round(filtered_stdev,2)), (50,100), font, 
                         fontScale, color, thickness, cv2.LINE_AA)

                # display_frame = cv2.putText(display_frame, "volume estimate: "+ str(round(np.polyval(transfer_function_coeffs, mean(perimeter_buffer)),2)).zfill(6) + " ml", (150,300), font, 
                #         fontScale, color, thickness, cv2.LINE_AA)
                        
            except Exception as e:
                print(e)
                display_frame = cv2.putText(frame, "boof", (50,100), font, 
                        fontScale, color, thickness, cv2.LINE_AA)
            #display_frame = frame
            display_frame = np.concatenate((display_frame, start_image), axis=1)
            display_frame = np.concatenate((display_frame, gray_blurred), axis=1)
            mask = cv2.cvtColor(mask, cv2.COLOR_GRAY2BGR)
            display_frame = np.concatenate((display_frame, mask), axis=1)
            # Display frame on screen
            cv2.imshow(WINDOW_NAME, display_frame)
            key = cv2.waitKey(1) & 0xFF
            # if the 'q' key is pressed, stop the loop
            if key == ord("q"):
                cv2.destroyAllWindows()
                cv2.waitKey(1)
                break
            i += 1 

            # After button is pressed, wait for stdev of perimeter to be below a certain threshold
            # if stdev(perimeter_buffer) < 0.5 then capture a datapoint and reset buffer
            # capture image
            if capture_datapoint.value == True:
                #i = 0

                #if first time, buffer_fill = 0
                if first:
                    buffer_fill = 0
                    first = False
                    message = "Taking datapoint for " + fluid_volume.value + " tenths of a ml"
                    output_plot.append_stdout(message +'\n')
                    # with output_plot:
                    #     print("Taking datapoint for " + fluid_volume.value + " tenths of a ml")

                if(filtered_stdev <= stdev_threshold and buffer_fill >= buffer_size) or force_capture.value == True:

                    force_capture.value = False
                    perimeter_precision_buff.append(filtered_mean)
                    area_precision_buff.append(mean(area_buffer))

                    perimeter_named_data = [int(fluid_volume.value)/10]
                    perimeter_named_data = perimeter_named_data + perimeter_buffer.copy()
                    perimeter_buffer_list.append(perimeter_named_data.copy())

                    area_named_data = [int(fluid_volume.value)/10]
                    area_named_data = area_named_data + area_buffer.copy()
                    area_buffer_list.append(area_named_data.copy())

                    # list to csv
                    with open(image_dir+img_folder.value+"/"+'area_buffer.csv', 'w') as f:
                        writer = csv.writer(f)
                        writer.writerows(area_buffer_list)
                    with open(image_dir+img_folder.value+"/"+'perimeter_buffer.csv', 'w') as f:
                        writer = csv.writer(f)
                        writer.writerows(perimeter_buffer_list)


                    
                    #reset buffer (effectively)
                    buffer_fill = 0
                    capture_progress.value += 1
                    if capture_progress.value >= int(PRECISION_BUFFER_SIZE):
                        cv2.imwrite(image_dir+img_folder.value + "/" + fluid_volume.value+".jpg",frame)
                        capture_datapoint.value = False
                        first = True
                        capture_progress.value = 0

                        size[0].append(int(fluid_volume.value)/10)
                        size[1].append(perimeter)
                        # size[2].append(mean(perimeter_buffer))
                        # size[3].append(stdev(perimeter_buffer))
                        size[2].append(mean(perimeter_precision_buff))
                        size[3].append(stdev(perimeter_precision_buff))
                        # size[4].append(cv2.contourArea(cnt))
                        size[4].append(area)
                        # size[5].append(mean(area_buffer))
                        # size[6].append(stdev(area_buffer))
                        size[5].append(mean(area_precision_buff))
                        size[6].append(stdev(area_precision_buff))
                        
                        # size[7].append(perimeter_buffer)
                        # size[8].append(area_buffer)

                        perimeter_frame_dict[fluid_volume.value] = perimeter_precision_buff
                        perimeter_precision_buff = []
                        area_frame_dict[fluid_volume.value] = area_precision_buff
                        area_precision_buff = []
                        df = pd.DataFrame(perimeter_frame_dict)
                        df.to_csv(image_dir+img_folder.value+"/"+'perimeter_dataframe.csv')
                        df = pd.DataFrame(area_frame_dict)
                        df.to_csv(image_dir+img_folder.value+"/"+'area_dataframe.csv')

                        fluid_volume.value = str(int(fluid_volume.value)+fluid_value_slider.value).zfill(2)
                        message = "ready for next capture, last mean: " + str(round(filtered_mean,2))
                        output_plot.append_stdout(message +'\n')
                # capture_dataframe.value = True
            await asyncio.sleep(0.001)
            
            if capture_dataframe.value == True:
                perimeter_value_frame.append(perimeter)
                area_value_frame.append(cv2.contourArea(cnt))
                dataframe_count += 1
                progress.value = float(dataframe_count+1)/dataframe_total
                if dataframe_count >= dataframe_total:
                    capture_dataframe.value = False
                    dataframe_count = 0

                    #fill frames with data
                    perimeter_frame_dict[fluid_volume.value] = perimeter_value_frame
                    perimeter_value_frame = []
                    area_frame_dict[fluid_volume.value] = area_value_frame
                    area_value_frame = []
                    df = pd.DataFrame(perimeter_frame_dict)
                    df.to_csv(image_dir+img_folder.value+"/"+'perimeter_dataframe.csv')
                    df = pd.DataFrame(area_frame_dict)
                    df.to_csv(image_dir+img_folder.value+"/"+'area_dataframe.csv')
                    
                
                
            if plot.value == True:
                #print(size)
                plot.value = False
                dict = {"volume" : size[0] , "perimeter" : size[1], "perimeter_pb_mean" : size[2],"perimeter_pb_stdev" : size[3], "contour_area" : size[4], "contour_area_pb_mean":size[5], "contour_area_pb_stdev":size[6]}
                df = pd.DataFrame(dict) 
                # saving the dataframe 
                df.to_csv(image_dir+img_folder.value+"/"+'all_values.csv') 

                
                try:
                    fig, ax = plt.subplots()
                    ax.errorbar(size[0], size[2], yerr=size[3],fmt="o", mfc='red',
                            mec='green')#, ms=20, mew=4)
                    # plt.title("Light Diffusion Average")
                    # plt.show
                    # plt.plot(size[0],size[1], 'ro')
                    # x= size[0]
                    # y=size[1]
                    # z = np.polyfit(x, y, 3)
                    # p = np.poly1d(z)
                    # plt.plot(x,p(x),'k--',linewidth=2)
                    # color = 0.8
                    # plt.ylabel('Size ($mm^2$)')
                    # plt.xlabel('ml')
                    # plt.title("Light Diffusion")
                    # plt.show()
                    fig2, ax2 = plt.subplots()
                    ax2.plot(size[0],size[2], 'ro')
                    x=size[0]
                    y=size[1]
                    z = np.polyfit(x, y,1)
                    p = np.poly1d(z)
                    ax2.plot(x,p(x),'k--',linewidth=2)
                    color = 0.8
                    ax2.set_ylabel('Size ($mm^2$)')
                    ax2.set_xlabel('ml')
                    ax2.set_title("Light Diffusion Average")
                    plt.show()
                    #print( "y=%.6fx+(%.6f)"%(z[0],z[1]))


                    
                except Exception as e:
                    print(e)
                    pass
                    
            if stop_button.value == True:
                cv2.destroyAllWindows()
                cv2.waitKey(1)
                return
        
asyncio.create_task(f())
